# Supplementary material for: Construction and validation of programmed cell death-based molecular clusters for prognostic and therapeutic significance of clear cell renal cell carcinoma
Source: Heliyon. 2023 May 2;9(5):e15693. doi: 10.1016/j.heliyon.2023.e15693 (PMC10256830; doi:10.1016/j.heliyon.2023.e15693)
Supplement: Multimedia component 1 [file mmc1.zip]

Archive with 8 entries (8 files):
- Figure S1.tif
- Figure S2.tif
- Figure S3.tif
- Figure S4.tif
- Table S1.xlsx
- Table S2.docx
- Table S3.docx
- Table S4.docx
